# Supplementary material for: A population-based cohort of adults with asthma: mortality and participation in a long-term follow-up
Source: Eur Clin Respir J. 2017 Jun 16;4(1):1334508. doi: 10.1080/20018525.2017.1334508 (PMC5492099; doi:10.1080/20018525.2017.1334508)
Supplement: ZECR_A_1334508_Supplementary_data.zip [file zecr_a_1334508_sm2749.zip]

Archive with 3 entries (3 files):
- ZECR_A_1334508_Supplementary data/2017-04-26 On-line Table 1.xls
- ZECR_A_1334508_Supplementary data/2017-04-26 On-line Table 2.xls
- ZECR_A_1334508_Supplementary data/2017-04-26 On-line Table 3.xls
