# Supplementary material for: A population-based cohort of adults with asthma: mortality and participation in a long-term follow-up
Source: Eur Clin Respir J. 2017 Jun 16;4(1):1334508. doi: 10.1080/20018525.2017.1334508 (PMC5492099; doi:10.1080/20018525.2017.1334508)
Supplement: ZECR_A_1334508_Supplementary_data.zip [file zecr_a_1334508_sm2749.zip › ZECR_A_1334508_Supplementary data/2017-04-26 On-line Table 1.xls]

## Sheet: Table
On-line Table 1. Poisson regression with mortality as outcome in different subgroups, with results presented as Risk Ratios (RR)
with corresponding p-values
				Factors/covariates in the models
	N	Deceased		FEV1%		Age			Male sex			Current smoking			Ex-smoking			Overweight			Obesity
Subgroups	with data	%		P-value	RR	P-value	RR		P-value	RR		P-value	RR		P-value	RR		P-value	RR		P-value	RR
All subjects	2019	21.3%		not included		<0.001	1.10		0.001	1.40		<0.001	1.84		0.004	1.34		0.609	0.95		0.812	1.03
	1999	21.3%		<0.001	0.98	<0.001	1.09		0.001	1.40		<0.001	1.57		0.168	1.15		0.863	0.98		0.438	1.10
Men	900	24.7%		not included		<0.001	1.10		not included			<0.001	1.93		0.022	1.44		0.432	1.11		0.609	1.09
	891	24.8%		<0.001	0.99	<0.001	1.09		not included			0.001	1.81		0.056	1.36		0.391	1.12		0.565	1.11
Women	1119	18.7%		not included		<0.001	1.10		not included			<0.001	1.87		0.157	1.23		0.189	0.84		0.927	1.02
	1108	18.4%		<0.001	0.98	<0.001	1.08		not included			0.007	1.50		0.850	0.97		0.380	0.88		0.423	1.13
Cohort 1	508	40.7%		not included		<0.001	1.09		0.032	1.32		<0.001	1.82		0.213	1.17		0.972	1.00		0.543	1.11
	492	41.1%		<0.001	0.99	<0.001	1.09		0.034	1.31		<0.001	1.66		0.684	1.05		0.824	1.03		0.296	1.19
Cohort 2	858	19.6%		not included		<0.001	1.10		0.001	1.81		0.005	1.69		0.301	1.20		0.501	0.90		0.847	0.96
	856	19.5%		<0.001	0.98	<0.001	1.09		<0.001	1.87		0.097	1.36		0.817	0.96		0.353	0.86		0.914	0.98
Cohort 3	164	21.3%		not included		<0.001	1.12		0.428	1.47		0.079	2.24		0.155	1.97		0.100	1.81		0.544	1.36
	164	21.3%		0.005	0.97	<0.001	1.09		0.327	1.60		0.420	1.52		0.424	1.48		0.048	2.26		0.273	1.64
Cohort 4	180	6.1%		not included		<0.001	1.17		0.319	4.33		0.981	1.02		0.433	1.88		0.697	0.68		0.529	2.73
	178	6.2%		0.055	0.96	<0.001	1.16		0.250	6.66		0.267	0.35		0.913	0.91		0.383	0.48		0.518	3.36
Cohort 5	309	3.2%		not included		0.595	1.02		0.835	0.86		0.158	4.12		0.057	4.09		0.300	0.44		0.798	0.79
	309	3.2%		0.438	0.97	0.750	1.01		0.677	0.74		0.174	3.65		0.039	4.41		0.320	0.46		0.679	0.67
Never-smokers	828	15.1%		not included		<0.001	1.10		0.195	1.26		not included			not included			0.598	0.92		0.756	1.07
	819	15.0%		0.001	0.99	<0.001	1.09		0.199	1.26		not included			not included			0.680	0.93		0.498	1.16
Ever-smokers	1191	25.7%		not included		<0.001	1.10		0.001	1.54		0.001	1.41		(Ref)			0.744	0.96		0.731	1.05
	1180	25.6%		<0.001	0.98	<0.001	1.08		0.001	1.54		0.001	1.39		(Ref)			0.939	1.01		0.491	1.10
Born 1942 or earlier	865	44.7%		not included		<0.001	1.09		0.001	1.41		<0.001	1.77		0.004	1.36		0.899	0.99		0.815	1.03
	854	44.7%		<0.001	0.98	<0.001	1.08		0.001	1.42		<0.001	1.48		0.213	1.14		0.817	1.02		0.382	1.12
Born after 1942	1154	3.8%		not included		0.002	1.08		0.294	1.41		0.077	1.86		0.997	1.00		0.212	0.65		0.996	1.00
	1145	3.8%		0.283	0.99	0.005	1.07		0.287	1.43		0.057	2.00		0.841	1.09		0.202	0.65		0.902	0.95
Normal weight or	944	16.7%		not included		<0.001	1.09		0.544	1.11		<0.001	1.86		0.044	1.46		not included			not included
Underweight	940	16.6%		<0.001	0.98	<0.001	1.08		0.678	1.08		0.013	1.56		0.227	1.26		not included			not included
Overweight or	1001	24.9%		not included		<0.001	1.11		<0.001	1.70		<0.001	1.94		0.018	1.35		0.418	0.91		(Ref)
Obese	998	24.8%		<0.001	0.98	<0.001	1.10		<0.001	1.65		<0.001	1.67		0.299	1.14		0.249	0.87		(Ref)
With asthma onset	701	11.4%		not included		<0.001	1.11		0.030	1.70		0.015	1.90		0.530	1.16		0.402	0.83		0.290	0.72
≤30 years of age	691	10.9%		0.068	0.99	<0.001	1.10		0.036	1.75		0.055	1.71		0.739	1.08		0.436	0.84		0.614	0.85
With asthma onset	325	9.2%		not included		<0.001	1.11		0.222	1.74		0.493	1.42		0.484	1.40		0.711	0.84		0.779	1.13
>30 years of age	323	9.0%		0.155	0.98	<0.001	1.11		0.208	1.80		0.417	1.51		0.547	1.35		0.542	0.73		0.866	1.08
All models were also adjusted for underweight, socioeconomic group, and cohort, and included follow-up time as offset variable
In the subgroup with asthma onset >30 years of age, mortality was associated with underweight (normal weight as reference)
N with data = number of subjects with complete data for the included variables
Underweight=BMI<20, Normal weight=20≤BMI<25 (reference category), Overweight=25≤BMI<30, Obesity=BMI≥30
(Ref)=Reference in the model. Bold values indicate statistical significance; p≤0.05
