# Supplementary material for: A population-based cohort of adults with asthma: mortality and participation in a long-term follow-up
Source: Eur Clin Respir J. 2017 Jun 16;4(1):1334508. doi: 10.1080/20018525.2017.1334508 (PMC5492099; doi:10.1080/20018525.2017.1334508)
Supplement: ZECR_A_1334508_Supplementary_data.zip [file zecr_a_1334508_sm2749.zip › ZECR_A_1334508_Supplementary data/2017-04-26 On-line Table 2.xls]

## Sheet: On-line Table 2
On-line Table 2: Sample characteristics at study entry in 1986-2001 within different subgroups based on participation
in the clinical follow-up in 2012-2014 among women and men, respectively
			Subgroup in clinical follow-up in 2012-2014
			Participant	Invited non-participant	Had moved from the county at the time of invitation	Deceased at the time of invitation		All subjects in the asthma cohort
Characteristic		Strata	n=1006	n=419	n=164	n=466	P-value	n=2055
Mean age		Women	40.4	47.2	35.2	59.8	<0.001	45.3
	Years	Men	40.6	42.9	30.4	60.4	<0.001	45.4
Cohort:		Women	17.1%	20.8%	15.7%	52.7%	<0.001	24.8%
	Cohort 1	Men	19.4%	23.2%	20.0%	51.2%	<0.001	28.5%
		Women	40.2%	44.7%	53.9%	35.0%	0.012	41.3%
	Cohort 2	Men	44.3%	44.5%	44.0%	37.0%	0.263	42.4%
		Women	8.6%	8.0%	5.6%	7.3%	0.768	8.0%
	Cohort 3	Men	8.9%	9.0%	2.7%	7.7%	0.309	8.1%
		Women	10.4%	10.2%	6.7%	1.4%	<0.001	8.3%
	Cohort 4	Men	11.8%	13.5%	8.0%	3.3%	0.001	9.5%
		Women	23.7%	16.3%	18.0%	3.6%	<0.001	17.6%
	Cohort 5	Men	15.6%	9.7%	25.3%	0.8%	<0.001	11.5%
Smoking habits:		Women	46.0%	43.2%	44.9%	43.6%	0.872	44.8%
	Non-smoker	Men	42.3%	40.6%	54.1%	14.3%	<0.001	35.6%
		Women	25.5%	21.6%	22.5%	23.2%	0.634	23.9%
	Ex-smoker	Men	31.6%	29.0%	24.3%	50.0%	<0.001	35.5%
		Women	28.5%	35.2%	32.6%	33.2%	0.232	31.3%
	Current smoker	Men	26.1%	30.3%	21.6%	35.7%	0.026	29.0%
Socio-economic groups	Manual workers in industry	Women	3.1%	4.5%	4.5%	6.4%	0.211	4.2%
		Men	35.9%	38.1%	17.3%	41.1%	0.002	36.1%
	Manual workers in service	Women	40.6%	51.1%	29.2%	47.3%	0.001	43.5%
	30-39y	Men	14.5%	16.1%	25.3%	15.4%	0.126	15.9%
	Assistant non-manual employees	Women	18.0%	15.5%	21.3%	10.9%	0.055	16.3%
	40-49y	Men	13.8%	12.9%	8.0%	13.0%	0.589	13.0%
	Intermediate non-manual employees	Women	19.6%	11.4%	13.5%	7.7%	<0.001	14.9%
	50-59y	Men	17.8%	13.5%	20.0%	6.9%	0.001	14.4%
	Professionals and executives	Women	3.2%	1.5%	4.5%	0.5%	0.051	2.4%
	60-72y	Men	5.1%	3.2%	6.7%	5.7%	0.639	5.1%
	Self-employed non-professionals	Women	2.2%	4.2%	3.4%	3.2%	0.438	2.9%
		Men	6.0%	5.8%	2.7%	5.7%	0.711	5.6%
	Students and housewifes	Women	8.6%	6.8%	18.0%	7.7%	0.012	8.8%
		Men	4.0%	5.8%	14.7%	0.4%	<0.001	4.2%
	Others*	Women	4.8%	4.9%	5.6%	16.4%	<0.001	7.2%
		Men	2.9%	4.5%	5.3%	11.8%	<0.001	5.7%
BMI groups:		Women	7.9%	7.1%	16.1%	3.9%	0.005	7.6%
	Underweight	Men	2.1%	2.0%	2.9%	1.7%	0.945	2.0%
		Women	50.4%	40.2%	54.0%	40.4%	0.006	46.4%
	Normal weight	Men	40.8%	45.0%	42.6%	33.2%	0.097	39.7%
		Women	26.9%	31.9%	21.8%	34.5%	0.064	29.1%
	Overweight	Men	43.8%	32.5%	36.8%	45.9%	0.038	41.9%
		Women	14.8%	20.9%	8.0%	21.2%	0.007	16.9%
	Obese	Men	13.3%	20.5%	17.6%	19.2%	0.097	16.4%
P-value = Chi-square or ANOVA for tests of differences between subgroups, as appropriate
n=3 lack data on smoking habits, n=85 lack data on BMI
Others*=Data missing, unable to classify, or unemployed without report on previous occupation
Underweight=BMI<20, Normal weight=20≤BMI<25, Overweight=25≤BMI<30, Obesity=BMI≥30
