# Supplementary material for: A population-based cohort of adults with asthma: mortality and participation in a long-term follow-up
Source: Eur Clin Respir J. 2017 Jun 16;4(1):1334508. doi: 10.1080/20018525.2017.1334508 (PMC5492099; doi:10.1080/20018525.2017.1334508)
Supplement: ZECR_A_1334508_Supplementary_data.zip [file zecr_a_1334508_sm2749.zip › ZECR_A_1334508_Supplementary data/2017-04-26 On-line Table 3.xls]

## Sheet: On-line Table 3
On-line Table 3: Prevalence (%) of asthma-related characteristics, respiratory symptoms, comorbidities and lung function at study entry
in 1986-2001, within different subgroups based on participation in the clinical follow-up in 2012-2014, among women and men respectively
			Subgroup in clinical follow-up in 2012-2014
			Participants	Invited non-participants	Had moved from the county at the time of invitation	Deceased at the time of invitation		All subjects in the asthma cohort
Asthma-related characteristic		Strata	n=1006	n=419	n=164	n=466	P-value	n=2055
		Women	44.9%	45.1%	42.7%	38.2%	0.354	43.5%
Family history of asthma		Men	36.5%	36.8%	40.0%	29.3%	0.168	34.9%
		Women	34.6%	40.9%	40.4%	49.1%	0.003	39.4%
Any asthma med last 12 months		Men	39.0%	32.9%	30.7%	48.8%	0.003	39.9%
Age at asthma onset:		Women	10.6%	8.4%	13.6%	9.5%	0.657	10.1%
	Pre-schoolage	Men	20.6%	22.4%	26.8%	11.5%	0.026	19.2%
		Women	12.8%	11.8%	13.6%	6.1%	0.152	11.4%
	School age up to 15y	Men	14.8%	13.3%	17.9%	6.4%	0.041	12.7%
		Women	24.1%	28.1%	31.8%	9.5%	<0.001	22.9%
	16-30 years	Men	26.2%	23.5%	33.9%	10.8%	<0.001	22.6%
		Women	52.5%	51.7%	40.9%	75.0%	<0.001	55.6%
	>30 years	Men	38.5%	40.8%	21.4%	71.3%	<0.001	45.4%
Respiratory symptoms (%)
		Women	75.2%	72.7%	76.4%	66.4%	0.077	73.0%
Attacks of SOB		Men	68.4%	62.6%	68.0%	58.5%	0.060	64.8%
		Women	90.1%	88.6%	87.6%	93.6%	0.226	90.3%
Any wheeze last 12 m		Men	87.3%	87.1%	86.7%	96.3%	0.001	89.6%
		Women	79.0%	79.9%	76.4%	74.1%	0.394	78.1%
Recurrent wheeze		Men	76.8%	75.5%	72.0%	81.3%	0.284	77.4%
		Women	78.3%	74.2%	74.2%	80.5%	0.326	77.4%
Asthmatic wheeze		Men	73.9%	74.8%	80.0%	82.1%	0.082	76.8%
		Women	22.8%	25.8%	16.9%	42.7%	<0.001	26.9%
Persistent wheeze		Men	25.2%	23.9%	34.7%	45.5%	<0.001	31.1%
Nighttime sleep disturbance due to		Women	40.0%	47.3%	42.7%	61.4%	<0.001	46.1%
breathlessness or wheeze last 12 m		Men	40.3%	37.4%	37.3%	60.2%	<0.001	44.9%
Comorbid conditions (%)
		Women	54.6%	52.3%	66.3%	47.7%	0.027	53.6%
Rhinits		Men	52.1%	48.4%	45.3%	44.3%	0.228	48.9%
		Women	41.7%	39.8%	51.7%	25.5%	<0.001	38.8%
Ever hay fever		Men	45.4%	36.8%	54.7%	25.2%	<0.001	39.4%
		Women	40.0%	38.3%	53.9%	26.4%	<0.001	38.1%
Ever eczema		Men	29.8%	25.8%	29.3%	19.5%	0.028	26.4%
		Women	3.2%	9.8%	0.0%	26.4%	<0.001	9.0%
Ischemic heart disease		Men	4.0%	11.0%	1.3%	32.1%	<0.001	12.4%
		Women	3.6%	6.1%	1.1%	21.4%	<0.001	7.4%
Pre-bronchodilator FEV1/FVC<LLN		Men	14.2%	16.8%	15.7%	28.3%	<0.001	18.5%
Lung function (mean values)
		Women	89.8	85.7	91.9	68.7	<0.001	85.0
Mean FEV1%	of predicted	Men	86.5	85.5	88.3	68.8	<0.001	81.8
		Women	87.3	83.6	88.6	69.5	<0.001	83.1
Mean FVC%	of predicted	Men	86.7	86.9	87.4	72.1	<0.001	82.9
		Women	0.82	0.80	0.83	0.74	<0.001	0.80
Mean FEV1/FVC		Men	0.79	0.78	0.81	0.73	<0.001	0.78
Mean Z-score		Women	-0.95	-1.26	-0.77	-2.63	<0.001	-1.33
FEV1		Men	-1.18	-1.23	-1.07	-2.49	<0.001	-1.52
Mean Z-score		Women	-1.10	-1.34	-1.01	-2.37	<0.001	-1.39
FVC		Men	-1.14	-1.09	-1.15	-2.20	<0.001	-1.41
Mean Z-score		Women	0.43	0.33	0.58	-0.37	<0.001	0.27
FEV1/FVC		Men	-0.07	-0.21	0.16	-0.80	<0.001	-0.27
FEV1 reversibility (%)
FEV1 reversibility*	<12%	Women	89.4%	81.7%	92.9%	62.7%	<0.001	79.8%
		Men	82.3%	81.0%	92.0%	69.1%	0.014	77.7%
	12-20%	Women	9.9%	11.0%	3.6%	20.9%	0.021	13.0%
		Men	10.0%	12.1%	8.0%	16.9%	0.322	12.9%
	>20%	Women	0.7%	7.3%	3.6%	16.4%	<0.001	7.2%
		Men	7.7%	6.9%	0.0%	14.0%	0.080	9.5%
P-value = Chi-square test for difference between subgroups in clinical follow-up in 2012-2014
n=790 women and 374 men lack information on age at asthma onset
(info on asthma onset was not included in the interview for cohort 1, and lacking fora few subjects in the other cohorts)
n=27 lack adequate spirometry data
*Reversibility testing results are only available from a subgroup of n=710 subjects from cohort 1 and 2:
In cohort 1, subjects with FEV1 <85% were invited to reversibility testing (n=273 participated)
In cohort 2, subjects with FEV1 <90% or FEV1/VC<0.7 were invited to reversibility testing (n=437 participated)
